# Supplementary material for: Characteristics of Polyphenols of Black Hulless Barley Bran and Its Anti-Diabetic Activity
Source: Foods. 2025 Aug 27;14(17):2994. doi: 10.3390/foods14172994 (PMC12428599; doi:10.3390/foods14172994)
Supplement: Supplementary file 1 [file foods-14-02994-s001.zip]

Archive with 1 entries (1 files):
- foods-3712774-supplementary.pdf
